# Supplementary material for: Impact of amino acid supplementation on cardiovascular and chronic kidney diseases: a systematic review
Source: Cardiovasc Res. 2026 Jan 21;122(2):178–94. doi: 10.1093/cvr/cvag007 (PMC13017769; doi:10.1093/cvr/cvag007)
Supplement: cvag007_Supplementary_Data [file cvag007_supplementary_data.zip]

Archive with 2 entries (2 files):
- Supplement Table 5-6 .xlsx
- Supplement_clean version_Rev2.docx
