# Supplementary material for: Impact of amino acid supplementation on cardiovascular and chronic kidney diseases: a systematic review
Source: Cardiovasc Res. 2026 Jan 21;122(2):178–94. doi: 10.1093/cvr/cvag007 (PMC13017769; doi:10.1093/cvr/cvag007)
Supplement: cvag007_Supplementary_Data [file cvag007_supplementary_data.zip › Supplement Table 5-6 .xlsx]

## Sheet: S5 - HED in vivo
	Supplementary Table S5: Human equivalent dose calculated after equation from Reagen-Shaw et al. Human equivalent dose could only be calculated when daily intake was given and calculated for human with weight of 70 kg.
	Publication (Year)	animal	sex	Dosage	Body weight	Intake	HED (70 kg human)	Amino acid	compared to heatlhy/normal human intake
	Alam et al. (2013)1	rat	m	5 % arginine in diet (5mg/100mg)	inital 330 (CA) and 327 (HA) final 407 (CA) and 471 (HA)	31.2 (CA) and 26.4 (HA) g/day at final week	43.47 g/d (CA) and 31.78 g/d (HA)	Arg	10x higher
	Ananthakrishnan et al. (2009)2	Pig	n.s.	Oral – 0.13 g/kg twice a day	2.6 kg	Oral – 0.13 g/kg bodyweight twice a day	13.3 g/d	Cit	slightly higher
	Andrews et al. (2024)3	Mice	m	3.1 % Methionine in diet	n.s.	n.s.	-
	Barba et al. (2021)4	Mice	m	NPD: 14.7 % protein, aromatic AA: 1.9%	NPD: 22 g	NPD: 2g/mice/day	NPD: 10.12 g/d AAA	Aromatic	slightly higher
				LPD: 5% protein, aromatic AA: 0.644%	LPD: 20 g	LPD: 2.6 g/mice/day	LPD: 4.75 g/d AAA	Aromatic	slightly lower
				LA-AAD: 14% protein, aromatic AA 0.0640%	LA-AAD 21g	LA-AAD: 2g/mice/day	LA-AAD: 3.468 g/d AAA	Aromatic	slightly lower
	Biswas et al. (2025)6	Mice	m + f	0.3 vs 2% glycine diet	22.2 g (female), 29.7 g (male)	n.s.
	Brawley et al. (2004)7	Rats	f	3% glycine diet	~ 300 g	n.s.
	Büttner et al. (2022)8	Rats	f	70 mg/L homoarginine – oral	533g	ad libitum
	Cojocaru et al. (2021)9	Rats	m	62.5 mg/kg/d valine diet	250-280g	-
				69.985 mg/kg/d leucine diet
	Costa et al. (2013)10	Rats	m	0.65g/kg/d arginine – oral	270-310 g	0.65g/kg/d arginine once a day– oral	8.6 g/d	Arg	2x higher
	Gemmel et al. (2021)11	Mice	f	0.25% citrulline – oral	~ 34g	15.3 mg citrulline/day	2.56 g/d	Cit	in normal range
	Huang et al. (2020)13	Mice	m+f	0.65 % arginine vs 2.46 % arginine diet		n.s.
	Jackson et al. (2002)15	Rats	f	3 % alanine diet	n.s.	n.s.
				3 % glycine diet
	Jiang et al. (2021)16	Mice	m	2 % BCAA – oral (drinking water)	23-31g	~ 6 ml/d	22.0-29.6 g/d	BCAA	2x higher
	Kaya et al. (2023)17	Rats	f	50 mg/kg/d arginine– intraperitoneal administration	230 ± 20 g	50 mg/kg/d	0.62 g/d	Arg	5x lower (i.p.)
	Koch et al. (2022)18	Rats	m	400 mg/kg/d homoarginine – oral	173.3-341.5 g	400 mg/kg/d	4.92 g/d	hArg
	Kostic et al. (2019)19	Rats	m	Diet: dl-methionine 0.8mmol/kg/bw/d	160 g	Diet: dl-methionine 0.8mmol/kg/bw/d	1.35 g/d (met)	Met	in normal range
				± l-cysteine 7mg/kg/bw/d		± l-cysteine 7mg/kg/bw/d	0.079 g/d (cys)	Cys	10x lower
	Leão et al. (2019)21	Rats	m	2.5 % taurine in drinking water		n.s.
	Li et al. (2018)22	Rats	m	2 % methionine diet	104-117 g	18.5-20.9 g/d	35.1 g/d	Met	20x higher
	Lobel et al. (2020)23	Mice	n.s.	1.5 % methionine + 0.8 % cysteine diet	n.s.	n.s.	-
	Mensegue et al. (2020)24	Rats	f	3g/L taurine in drinking water	200-290 g	118 mg/day/rat	5.4 g/d	Tau	10x higher
	Morita et al. (2014)26	Rats and Rabbit	rats (m); rabbits (m)	Oral: citrulline 2.85 mmol/kg, arginine 2.85 mmol/kg or both citrulline (1.43 mmol/kg)+arginine (1.43 mmol/kg)	n.s.	Oral: citrulline 2.85 mmol/kg, arginine 2.85 mmol/kg or both citrulline (1.43 mmol/kg)+arginine (1.43 mmol/kg)	from rat: 5.6 g/d (each or together) from rabbit: 11.3 g/d (each or together)	Arg/Cit/Arg+Cit	in normal range
	Mouton et al. (2024)27	Mice	m	Glutamine 0.75 g/kg intraperitoneal	n.s.	Glutamine 0.75 g/kg intraperitoneal	4.3 g/d	Glu	3-4x lower
	Murthy et al. (2005)28	Rats	f	Diet: 1% methionine		n.s.
	Napoli et al. (2006)29	Mice	m	Drinking water: 0.05 % vitamin C and 6 % arginine	32.4 ± 10.1g	n.s.
	Nitz et al. (2022)30	Mice	f	Drinking water: 14 mg/L homoarginine		n.s.
	Ozcan et al. (2022)31	Rats	m	Diet: 1g/kg/d citrulline	n.s.	Diet: 1g/kg/d citrulline	11.35 g/d	Cit	slightly higher
	Rom et al. (2022)34	Mice	m	Diet: glycine 12g/kg (only for figure 1)	n.s.
				Gavage: leucine or glycine: 0.17-0.66 mg/g body weight		Leucine: 0.17 or 0.33 mg/g body weight/d Glycine: 0.33 or 0.66 mg/g bodyweight/d	Leucine: 0.96-1.87 g/d Glycine: 1.87-3.74 g/d	Leu, Gly	Leu: 3x lower Gly: in normal range
	Rosenberger et al. (2011)35	Mice	m	Drinking water: 400 mg dl-homocysteine/1 L	25 g	0.1 mg/g body weight/d	0.568 g/d	hCys	hCys not in diet
	Schwartz et al. (2007)38	Rats	m	Drinking water: 1 % arginine	200-250 g	n.s.
	Shimomura et al. (2014)39	Rats	m	Diet: low protein + 2.5% glycine	Gly: 400.0, 324.3, 283.4, 240.3 g	Glycine: 21.1, 15.4, 15.1, 10.0 g/d	Glycine 15.0, 13.4, 15.1, 11.8 g/d	Gly	5x higher
				Diet: low protein + 2.5 % l-lys · HCl	Lys: 400.7, 315 0, 279.7, 242.8 g	Lysine: 22.3, 15.3, 17.0, 14.8 g/d	Lysine: 15.8, 13.9, 17.2, 17.3 g/d	Lys	4x higher
	Shivgunde et al. (2023)40	Rats	m	Once daily: 50 mg/kg/d or 100 mg/kg/d p.o. citrulline	n.s.	Once daily: 50 mg/kg/d or 100 mg/kg/d p.o. citrulline	0.568-1.135 g/d	Cit	slightly lower
	Souza et al. (2019)43	Rats	m	2 % arginine in drinking water	240 ± 20 g	n.s.
	Tsuboi et al. (2018)46	Rats	n.s.	Drinking water: l-arg (2%), cit (2%) or arg+cit (1% + 1%)		n.s.
	Vallabha et al. (2016)48	Rats	m	Diet: free amino acids supp l-arginine 65 (g/kg) – arg:lys ratio 5.1	305-317 g	14g/d -16 g/d	33.8-37.2 g/d	Arg	10x higher
	Venkatesh et al. (2017)50	Rats	m	Diet: Arg:Lys, 1:1; Gly:Met, 1:1, Arg:Lys, 1:1 + Gly:Met, 2:1 (exact values not given?!)		n.s.
	Wang et al. (2021)52	Rats	m	Drinking water: 2.5 % (w/v) l-Phe		n.s.
	Witham et al. (2013)54	Mice	m	Diet: control (1.5 % leucine) vs high leucine (5% leucine)	23.6-24.4 g	n.s.
	Yanni et al. (2003)55	Rabbit	m	Drinking water: 12.5 mM l-aspartate and 12.5 mM l-glutamate	2.86-3.52 kg	n.s.
	Yanni et al. (2005)56	Rabbit	m	Drinking water: 12.5 mM l-aspartate and 12.5 mM l-glutamate	n.s.	n.s.
	Yanni et al. (2010)57	Rabbit	m	Drinking water: 12.5 mM l-aspartate and 12.5 mM l-glutamate		n.s.
	Yoshida et al. (2018)58	Mice	m	Diet: diet restriction + EAA vs diet restriction + EAA (-methionine)		n.s.
	Zhang et al. (2020)59	Mice	m	Standard (15%kcal) vs High protein (46 %kcal) diet
	Zhao et al. (2016)60	Mice	f	Drinking water: 1.5 % leucine (w/v)		n.s.

## Sheet: S6 - clinical studies
		Supplementary Table S6: Overview of all clinical studies included in the systematic review. Information about type of study, amino acid, study -name, -duration, -population, amino acid dosage, total intake and main outcome of studies are mentioned.
		Publication (year)	Type of study	Amino acid studied	Study name	Study duration	Study population	AA dosage	Total intake	Main Outcome
		Ingenbleek et al. (2012)	Observational	SAA (mainly cysteine)	-	7 days	n = 39 (m (n = 39), f (n = 0)) (High (n=15) vs. low protein diet (n=24))		High protein diet: 1.01 g/d SAA Low protein diet: 0.64 g/d SAA	Low protein diet showed increased plasma homocysteine (p<0.001)
		Larsson et al. (2015)	Observational (retrospective approach)	Cysteine	Swedish Mammography Cohort	10.4 years	n = 34250 (m (n = 0), f (n = 34250))		Cysteine: <0.559 g/d; 0.559-0.603 g/d; 0.604-0.645 g/d; 0.646-0.702 g/d; >0.703 g/d	Cysteine intake inversely associated with risk of stroke (p=0.009 and p=0.04 after adjustment)
		Mirmiran et al. (2017)	Observational	All amino acids	Tehran Lipid and Glucose Study	6.7 years	n = 2369 (m (n = 1029), f (n = 1340))			Higher consumption of glutamic acid or proline increased risk for CVD (HR=1.30, CI=1.03-164 and HR=1.33, CI=1.10-1.60, respectively)
		Pires et al. (2021)	Randomised control trial	Glutamine	SYNbiotics: Easing Renal failure by improving Gut microbiologY (SYNERGY)	30 days	n = 83 (m (n = 18), f (n = 65)) Practitioners of combined exercise training program (n=51) vs non-practitioners (n=32)	Oral – 0.3 g/kg/d Gln	22.2 ±4.2 g/d glutamte (vs 18.9 ± 3.81 g/d glutamate + combined exercise training)	Glutamine increased HDL-c (p<0.05) and activity of Peroxidase (p<0.001) and GPx (p<0.01) in non-practitioners
		Rossi et al. (2015)	Observational	All amino acids (focus on aromatic amino acids)	-	One time measurement	n = 40 (m (n = 24), f (n = 16)) (CKD patients Stage 4-5 (predialysis) (n=40))		3.3 ± 0.9 g phenylalanine 1.2 ± 0.4 g tyrosine	Protein/fibre intake correlated positive with plasma indoxyl sulphate (r=0.40, p=0.012) and p-cresyl sulphate (r=0.43, p=0.005)
		Schlaich et al. (2004)	Interventional study	Arginine	-	10 minutes	n = 42 (m (n = 42), f (n = 0)) (Hypertensive subject (n=12, male) vs. healthy volunteers with (n=15, male) vs. Healthy volunteers without (n=15, male) family history of hypertension)	10µmol/min l-arginine infusion		Arginine increased forearm blood flow in hypertensive subject (p<0.05) and healthy subjects with family history of hypertension (p<0.05) in response to acetylcholine
		Siasos et al. (2009)	Randomised control trial	Arginine	-	3 days	n = 12 (m (n = 5), f (n = 7)) Healthy young smokers (n=12)	Oral – Arginine – 7g, three times a day	21 g/d arginine	Arginine reduced smoking induced increase of augmentation index after 1 and 3 days (p<0.05 and p<0.01), PWV after 3 days (p<0.05), and circulating levels of sICAM-1 (p<0.05)
		Temizturk et al. (2021)	Randomised control trial	Aspartate & glutamate	-	24 hours	n = 100 (m (n = 46), f (n = 44)) Coronary artery bypass grafting patients with classic (n=50) vs. AA supplemented del Nido cardioplegic solution (n=50)	Supplemented del Nido cardioplegia: aspartate and glutamate – 13 mmol/L		Aspartate and glutamate postoperatively increased left ventricular stroke work index (p<0.001) and reduced Pro-BNP levels one hour after surgery (p=0.01)
		Tore et al. (2023)	Observational (retrospective approach)	SAA	The Maastricht Study	12 months	n = 1145 (m (n = 578), f (n = 567))		Total SAA intake (g/d): 2.49/2.70/2.90 Methionine intake (g/d): 1.62/1.77/1.95 Cysteine intake (g/d): 0.88/0.95/0.97	High cysteine intake is inversely associated with plasma tHcy (p=0.07) and positively associated with tGSH (p=0.03). High methionine intake is positively associated with tCys (p=0.10) and inversely associated with tGSH (p=0.05)
		Tuttle et al. (2012)	Observational (retrospective approach)	Threonine, methionine, cysteine, phenylalanine, histidine, alanine, glutamate	THIS-DIET	2 years	n = 92 (m (n = 70, f (n = 22))		1.98 g/d Threonine 1.21 g/d Methionine 2.26 g/d Phenylalanine 1.49 g/d Histidine 2.49 g/d Alanine 9.47 g/d Glutamate	Threonine and histidine intake reduced SBP (p=0.01, and p=0.04) and DBP (p=0.06, and p=0.01). Methionine and alanine intake increased SBP (p<0.001, and p=0.005) and DBP (p=0.007, and p=0.002). Phenylalanine intake increased DBP (p=0.02) and glutamate intake increased SBP (p=0.05)
		Vega-López et al. (2010)	Randomised control trial	Arginine & lysine	-	2 x 35 days	n = 30 (m (n = 9), f (n = 21)) High vs. low lys:arg ratio (n=30)	Oral – low lysine:arginine ratio (280:400 mg/100g diet) high lysine:arginine ratio (380:270 mg/100g diet)		Low lysine:arginine diet reduced VLDL cholesterol (p=0.001) and triglyceride (p=0.001) compared to high lysine:arginine diet
		Virtanen et al. (2006)	Observational	Methionine	Kuopio Ischaemic Heart Disease Risk Factor (KIHD) Study	14 years	n = 1981 (m (n = 1981), f (n = 0))		Methionine: intake (g/d): <1.7/1.7-2.0/2.0-2.2/>2.2	Highest quarter of methionine intake had a hazard rate ratio of 2.08 (CI 1.31-3.29) for CVD compared to the lowest quarter of methionine intake
		Wilson et al. (2007)	Randomised control trial	Arginine	Nitric Oxide in Peripheral Arterial Insufficiency (NO-PAIN) study	6 months	n = 123 (m (n = 91), f (n = 32))	Oral – arginine 1 g TID (3x each day) 6 months	3 g/d Arginine	Arginine intake did not change plasma ADMA levels or urinary total nitrogen oxide (p=0.47 and p=0.71) and improved the walking distance less than the placebo group
		Publications in bold studied amino acid supplementation; the others studied amino acid composition in a regular diet.
		AA: amino acid, ADMA: asymmetric dimethylarginine, CKD: chronic kidney disease, CVD: cardiovascular disease, MI: myocardial infarction, NO: nitric oxide, Pro-BNP: pro b-type natriuretic peptide, SAA: sulphur-amino acids, sICAM-1: soluble intercellular adhesion molecule-1, tCys: total cysteine, tGSH: total glutathione, tHcy: total homocysteine, VLDL: very-low-density lipoprotein
